# Supplementary material for: Biochemical and Structural Analyses Shed Light on the Mechanisms of RadD DNA Binding and Its ATPase from Escherichia coli
Source: Int J Mol Sci. 2023 Jan 1;24(1):741. doi: 10.3390/ijms24010741 (PMC9821108; doi:10.3390/ijms24010741)
Supplement: Supplementary file 1 [file ijms-24-00741-s001.zip]

Archive with 1 entries (1 files):
- ijms-2064957-supplementary.pdf
